# Supplementary material for: Changes in human tear metabolome following topical 0.05% cyclosporine A on primary Sjögren’s syndrome
Source: Front Med (Lausanne). 2025 Oct 24;12:1653585. doi: 10.3389/fmed.2025.1653585 (PMC12592072; doi:10.3389/fmed.2025.1653585)
Supplement: Supplementary file 1 [file Table_1.xlsx]

## Sheet: Metabolites
ID	Name	Formula	Molecular Weight	RT [min]	m/z	mzCloud_Results	mzVault_Results	MassList_Results	A1	A2	A3	A4	A5	A6	A7	A8	A9	A10	A11	A12	A13	A14	A15	P1	P2	P3	P4	P5	P6	P7	P8	P9	P10	P11	P12	P13	P14	P15	FC	log2FC	Pvalue	ROC	VIP	Up_Down
Com_307_neg	3,3-Dimethylglutaric acid	C7 H12 O4	160.074	4.317	159.066	Full match	No results	Full match	3.24812e+06	3.77777e+06	4.23063e+06	2.97508e+06	2.279e+06	2.47755e+06	3.36401e+06	3.23427e+06	2.73007e+06	2.25528e+06	2.34323e+06	2.48508e+06	2.90294e+06	2.74437e+06	2.8957e+06	1.66059e+06	2.08408e+06	2.77489e+06	1.81424e+06	2.47346e+06	2.03966e+06	1.70961e+06	2.21132e+06	1.72638e+06	1.62725e+06	1.79914e+06	1.53431e+06	1.49146e+06	1.48517e+06	1.48182e+06	1.57427	0.65468	3.8e-07	0.955556	1.51074	up
Com_5734_pos	Guanidineacetic acid	C3 H7 N3 O2	117.054	0.515	118.061	No results	No results	Full match	204150	131743	227721	233048	165194	119247	163296	211529	199966	161249	178261	124530	136589	118821	81228.2	111819	121962	61916.3	95733	81735.3	62422	89181.3	80884.6	106768	117332	110376	39186.8	46979.8	109571	90893.1	1.85156	0.888738	1.15e-05	0.946667	1.57511	up
Com_153_neg	Ethylmalonic acid	C5 H8 O4	132.042	5.135	131.035	Full match	Full match	Full match	8.47274e+06	1.08933e+07	1.10082e+07	8.0238e+06	6.21663e+06	6.77866e+06	9.869e+06	9.01759e+06	8.19204e+06	6.77965e+06	6.6677e+06	6.05184e+06	9.18825e+06	7.44295e+06	8.97381e+06	5.20492e+06	6.72554e+06	8.12988e+06	4.66742e+06	7.72406e+06	5.85405e+06	5.27364e+06	6.52066e+06	4.80674e+06	4.60482e+06	5.87315e+06	3.56836e+06	3.89596e+06	4.24579e+06	4.09886e+06	1.52199	0.605957	1.36e-05	0.92	1.37311	up
Com_828_neg	N'1-[1-(2-hydroxyphenyl)ethylidene]-3-methoxybenzene-1-carbohydrazide	C16 H16 N2 O3	284.118	7.011	283.11	Invalid mass	No results	No results	1.41686e+07	1.5879e+07	1.4259e+07	9.63873e+06	8.77451e+06	1.21326e+07	1.41159e+07	1.74711e+07	9.95571e+06	9.06129e+06	9.7849e+06	9.91802e+06	1.04784e+07	8.60494e+06	1.20334e+07	6.06281e+06	7.87642e+06	8.53385e+06	5.76894e+06	1.42871e+07	8.63643e+06	7.30509e+06	7.03127e+06	6.09674e+06	7.46496e+06	9.8487e+06	6.48052e+06	5.00987e+06	6.22834e+06	6.23861e+06	1.56177	0.643179	2.17e-05	0.915556	1.33665	up
Com_5100_pos	3-amino-2-phenyl-2H-pyrazolo[4,3-c]pyridine-4,6-diol	C12 H10 N4 O2	242.077	1.227	243.084	Invalid mass	No results	No results	1.63828e+06	719085	1.21198e+06	1.08695e+06	917158	1.46976e+06	1.24731e+06	1.08526e+06	1.22329e+06	805613	1.14747e+06	575659	1.08442e+06	1.00544e+06	695892	872444	994348	472825	472857	599712	597272	633794	421240	696270	641429	378346	712189	363709	519244	868175	1.72153	0.78369	2.24e-05	0.906667	1.65523	up
Com_3405_neg	Boc-beta-cyano-L-alanine	C9 H14 N2 O4	214.096	5.148	213.088	No results	No results	Full match	197754	302558	300707	160843	113262	159796	201397	157518	179221	125422	147590	104311	184488	178805	196980	77244.2	107559	187221	72203.5	201549	63697.9	48334.6	120879	83299.5	38440.2	38108	53174.6	26406.8	81619.9	22477.1	2.21782	1.14914	5.05e-05	0.884444	1.34247	up
Com_34_neg	Salicylic acid	C7 H6 O3	138.032	6.222	137.024	Full match	Full match	Full match	1.23124e+07	1.34016e+07	1.80763e+07	1.18504e+07	1.75879e+07	1.06046e+07	1.4077e+07	1.79632e+07	1.49348e+07	1.12222e+07	9.48952e+06	9.03531e+06	1.26911e+07	1.0721e+07	1.43849e+07	7.22882e+06	1.18138e+07	1.09315e+07	5.7226e+06	1.22795e+07	6.55058e+06	1.10474e+07	8.42625e+06	9.28487e+06	5.64357e+06	8.8391e+06	9.49576e+06	5.56067e+06	9.99719e+06	7.48239e+06	1.52223	0.606185	5.88e-05	0.893333	1.30217	up
Com_1657_pos	10-Hydroxydecanoic acid	C10 H20 O3	188.142	5.539	189.149	No results	No results	Full match	2.06824e+06	1.28436e+06	1.43239e+06	1.30807e+06	1.49677e+06	1.90057e+06	1.44963e+06	1.09393e+06	1.61417e+06	1.6198e+06	1.26811e+06	1.30151e+06	1.58414e+06	1.0795e+06	1.21571e+06	1.22626e+06	1.00189e+06	221514	322850	1.08112e+06	362566	1.0466e+06	459276	732967	1.04626e+06	612391	622233	196048	837853	883075	2.03859	1.02757	7.79e-05	0.982222	1.6779	up
Com_167_neg	Elaidic acid	C18 H34 O2	282.256	10.577	281.249	Full match	No results	No results	6.53223e+06	8.81366e+06	7.64858e+06	6.90558e+06	4.83785e+06	5.40081e+06	5.59753e+06	5.79098e+06	5.42134e+06	5.31119e+06	5.16785e+06	3.07538e+06	4.36832e+06	4.96719e+06	5.92018e+06	3.46945e+06	4.30892e+06	5.20593e+06	3.6619e+06	5.68793e+06	3.92419e+06	3.35193e+06	3.76985e+06	3.61455e+06	3.54134e+06	2.72312e+06	2.09501e+06	1.37063e+06	2.56706e+06	2.97039e+06	1.64093	0.714514	8.2e-05	0.902222	1.30038	up
Com_83_neg	Deoxycholic acid	C24 H40 O4	392.293	8.101	391.285	Full match	Full match	Full match	1.8643e+06	2.08342e+06	3.7294e+06	3.13034e+06	2.02062e+06	2.01652e+06	1.7635e+06	1.01527e+06	1.54734e+06	1.8128e+06	1.49047e+06	345503	641519	1.3525e+06	3.53397e+06	701090	781033	1.60967e+06	519768	2.31183e+06	1.0077e+06	329823	483908	853834	407423	297181	255633	252013	256503	216099	2.7566	1.46289	8.97e-05	0.871111	1.26357	up
Com_1767_pos	N-Methyloctan-1-amine	C9 H21 N	143.168	5.083	144.175	Full match	No results	No results	1.5625e+06	3.6268e+06	2.2925e+06	2.2504e+06	891710	5.71182e+06	3.60589e+06	5.86471e+06	1.59349e+06	1.91291e+06	1.30332e+06	3.25383e+06	1.04607e+06	1.01914e+06	516103	857858	928861	385000	458641	2.85488e+06	509972	504000	542620	978794	1.37245e+06	601981	545746	493042	909217	815941	2.8569	1.51445	0.000183358	0.884444	1.37969	up
Com_5152_neg	N-Acetyl-DL-phenylalanine	C11 H13 N O3	207.09	5.646	206.082	No results	No results	Full match	1.00481e+06	869472	928121	624893	535613	506918	712520	764578	656902	572315	657299	471102	573008	564608	1.39228e+06	383974	584083	734078	385588	549440	494760	562019	506773	466313	419851	466754	260714	408235	424060	366309	1.54492	0.627531	0.000234795	0.893333	1.2208	up
Com_2181_neg	2-[({4-[3,5-di(tert-butyl)-1H-pyrazol-1-yl]phenyl}imino)methyl]phenol	C24 H29 N3 O	375.229	5.445	374.222	Invalid mass	No results	No results	2.56033e+06	2.49314e+06	2.70043e+06	2.42673e+06	2.27501e+06	2.02233e+06	2.99997e+06	3.16694e+06	2.72266e+06	2.28799e+06	2.72923e+06	1.49579e+06	5.89278e+06	2.56454e+06	2.58398e+06	1.4069e+06	1.75062e+06	2.40845e+06	1.7422e+06	2.51509e+06	1.84988e+06	1.72796e+06	2.11815e+06	2.04467e+06	1.11803e+06	1.70577e+06	918825	1.00476e+06	2.24712e+06	1.20881e+06	1.58813	0.667333	0.000243937	0.906667	1.20019	up
Com_455_neg	Acetylcarnitine	C9 H17 N O4	203.116	5.997	202.109	No results	No results	Full match	338132	414052	435704	383573	244916	162901	355461	203735	331205	247663	173179	195216	354156	227255	346163	186450	176670	241878	276843	219378	211990	177122	144976	195501	193809	171207	156377	104233	177674	113455	1.60626	0.68371	0.000244057	0.848889	1.20311	up
Com_355_neg	L-Phenylalanine	C9 H11 N O2	165.079	5.115	164.072	Full match	Full match	Full match	4.56911e+06	8.58363e+06	8.14186e+06	5.13371e+06	4.20848e+06	4.93878e+06	8.26174e+06	5.85077e+06	4.95354e+06	3.50132e+06	4.28966e+06	3.78892e+06	5.3677e+06	4.88103e+06	8.10836e+06	3.53546e+06	3.62917e+06	5.74108e+06	2.78356e+06	5.11701e+06	4.41943e+06	3.52144e+06	4.30506e+06	2.52597e+06	1.97756e+06	4.16405e+06	1.29345e+06	1.36419e+06	3.46812e+06	1.77552e+06	1.70449	0.76934	0.000417518	0.862222	1.21817	up
Com_222_neg	Saccharin	C7 H5 N O3 S	182.999	5.026	181.992	Full match	No results	No results	3.66267e+06	4.55311e+06	3.32761e+06	2.55285e+06	2.01807e+06	2.32543e+06	2.97625e+06	2.61207e+06	3.0267e+06	2.81291e+06	2.36672e+06	1.59229e+06	4.99693e+06	3.24041e+06	2.60528e+06	1.60663e+06	2.13976e+06	2.64397e+06	834924	2.38799e+06	1.69248e+06	1.59856e+06	2.01099e+06	1.02304e+06	453051	1.55806e+06	233236	148999	1.02112e+06	328383	2.26964	1.18247	0.000437079	0.924444	1.22356	up
Com_14_neg	3-Hydroxybenzoic acid	C7 H6 O3	138.032	5.941	137.024	Full match	Full match	Full match	2.38268e+08	2.26886e+08	3.37307e+08	182173021	4.01819e+08	2.04975e+08	244294159	3.45753e+08	278210494	2.51708e+08	1.75623e+08	165128315	2.14352e+08	1.63883e+08	2.54851e+08	127524642	2.51486e+08	1.58939e+08	7.02007e+07	2.19814e+08	8.38533e+07	1.95689e+08	1.2222e+08	1.88933e+08	7.66113e+07	1.81049e+08	208221061	1.01386e+08	2.04856e+08	1.34585e+08	1.58479	0.664296	0.000642424	0.844444	1.23416	up
Com_5181_neg	Testosterone sulfate	C19 H28 O5 S	368.166	6.271	367.159	Full match	Full match	No results	128330	148804	149738	115511	98871.4	347173	110865	130387	106421	93959.4	90776.2	85013.7	109729	98181.1	118395	69777.6	86170.9	116112	81003.9	107383	84699.1	84124.7	90453.5	79000	76479.8	82651	71565.8	69370.2	73812.2	65374.8	1.56073	0.642225	0.000644977	0.924444	1.21412	up
Com_314_pos	2-Amino-1,3,4-octadecanetriol	C18 H39 N O3	317.293	6.843	318.301	Full match	No results	No results	1.61326e+07	2.21841e+07	2.59364e+07	2.87295e+07	2.78814e+07	2.8922e+07	2.27448e+07	2.01584e+07	2.00959e+07	5.06214e+07	4.42539e+07	4.32418e+07	2.74681e+07	4.29536e+07	2.79127e+07	5.65505e+07	3.95615e+07	9.62334e+07	7.49811e+07	4.02272e+07	5.18849e+07	5.65593e+07	3.14698e+07	4.24788e+07	4.00605e+07	7.14691e+07	6.67708e+07	8.39717e+07	2.44091e+07	2.24939e+07	0.562163	-0.830939	0.000674672	0.817778	1.16874	down
Com_9366_neg	Indoxylsulfuric acid	C8 H7 N O4 S	213.009	5.179	212.002	No results	No results	Full match	388270	502553	620521	336381	303428	697815	527843	347700	523262	321820	349728	249474	567394	397340	93082.9	266314	282416	425141	77282.9	456190	307417	84244	274077	152928	71682.5	287043	70157.2	67432.1	72316.8	59662.1	2.10764	1.07563	0.00068137	0.866667	1.15955	up
Com_350_neg	D-(-)-Ribose	C5 H10 O5	150.053	1.438	149.046	Full match	No results	Full match	4.08122e+06	1.44338e+06	1.12631e+06	701702	450177	343953	766770	687646	588211	445904	439618	612963	476554	522805	834738	301351	717409	576440	361579	575834	383942	431649	302229	281134	271167	299002	226535	268870	269599	256219	2.44832	1.29179	0.000730935	0.888889	1.15121	up
Com_368_neg	5-Hydroxyindole-3-acetic acid	C10 H9 N O3	191.058	5.497	190.051	Full match	Full match	Full match	593036	979597	892335	626792	525656	464187	772017	730635	541326	442548	623961	426299	795611	663302	1.59113e+06	380342	460361	760623	443335	668544	346130	517053	547868	383603	403543	465026	202221	385800	377299	288994	1.60894	0.686107	0.000759768	0.848889	1.16223	up
Com_604_neg	Cyclohexanecarboxylic acid	C7 H12 O2	128.084	6.033	127.077	Full match	No results	No results	2.95755e+06	1.78524e+06	1.93379e+06	3.41464e+06	1.22062e+06	3.15404e+06	1.84816e+06	1.84843e+06	2.06599e+06	2.90463e+06	2.94447e+06	1.77489e+06	1.7929e+06	3.09549e+06	1.6422e+06	1.03414e+06	1.32217e+06	3.13206e+06	2.15442e+06	1.65733e+06	1.43176e+06	1.20597e+06	1.44016e+06	1.24008e+06	1.0786e+06	2.37745e+06	801764	1.06834e+06	1.10696e+06	1.06843e+06	1.55441	0.63637	0.000790825	0.835556	1.30634	up
Com_869_pos	Myristic acid	C14 H28 O2	228.209	6.317	246.243	No results	No results	Full match	7.4617e+06	6.82816e+06	1.5738e+07	13174471	1.49619e+07	1.56377e+07	9.34227e+06	1.1492e+07	1.10781e+07	2.02525e+07	1.88663e+07	1.97837e+07	1.41477e+07	2.04254e+07	1.25094e+07	2.06221e+07	18258423	4.60976e+07	2.68975e+07	1.33153e+07	2.9393e+07	1.92477e+07	1.49173e+07	1.9947e+07	2.54185e+07	4.74763e+07	3.62251e+07	5.24052e+07	2.34995e+07	9.52223e+06	0.524992	-0.929633	0.000815576	0.84	1.1247	down
Com_1130_neg	4-Hydroxybenzoic acid	C7 H6 O3	138.032	5.53	137.024	No results	No results	Full match	1.97892e+08	1.94904e+08	2.7812e+08	1.39179e+08	322309490	118693784	1.88349e+08	262258563	1.97571e+08	1.27238e+08	1.33919e+08	1.0731e+08	1.59389e+08	1.15124e+08	2.12525e+08	1.01575e+08	1.68429e+08	1.12393e+08	6.09197e+07	1.63023e+08	6.94513e+07	1.44885e+08	9.87592e+07	1.30193e+08	6.67759e+07	1.15542e+08	1.73814e+08	7.74427e+07	1.3552e+08	1.07178e+08	1.59614	0.674589	0.000889781	0.826667	1.12984	up
Com_1174_neg	L-Leucyl-L-Alanine	C9 H18 N2 O3	202.132	5.224	201.125	No results	No results	Full match	145378	178068	137075	87646	103296	104895	144594	115168	127207	34678.9	110361	72116.2	153079	99164.3	149123	91931.8	95884.4	174502	31166.6	59716.4	90327.4	67749.9	62870	25692.7	25837	102151	47819.9	23035.3	26182.4	21504.4	1.86169	0.896612	0.000899244	0.862222	1.12955	up
Com_1533_neg	1-Methylxanthine	C6 H6 N4 O2	166.049	5.005	165.042	Full match	No results	Full match	252278	471833	418220	92471	196640	337684	587665	400365	351327	166717	248574	279321	394865	325890	224233	76727.7	90213.8	317322	147883	436183	128872	190703	221360	131267	160053	133846	219410	145706	72404.6	90525.3	1.85293	0.889807	0.000967536	0.848889	1.12414	up
Com_263_neg	Phenylpyruvic acid	C9 H8 O3	164.047	5.823	209.046	No results	No results	Full match	549280	730890	917475	541810	334749	519217	331011	650155	541219	540763	567442	382952	699357	669848	583305	535109	459406	726198	424520	387751	169307	406692	422975	347694	344601	377944	221756	235487	152094	206946	1.57968	0.659634	0.000970089	0.831111	1.12532	up
Com_1038_neg	ST 24:2;O4	C24 H38 O4	390.277	7.686	389.27	No results	Full match	Full match	65367.4	108151	112354	120475	49945.7	53187	63436.3	70802.3	55253	52758.3	52033.3	44610.8	59757.2	51287.4	142082	36531.1	46128.3	60981.1	52480.3	76476.2	54080.5	42909.1	48355.1	39345.3	38222.2	47043.8	37380.2	40080.3	37944.9	34608.9	1.59046	0.669444	0.00112241	0.857778	1.14723	up
Com_223_neg	3-Oxo-7alpha,12alpha-hydroxy-5beta-cholanoic acid	C24 H38 O5	406.272	6.626	405.265	No results	No results	Full match	71043.8	93153.2	93846.6	106154	61873.2	64530.4	76925.2	75933.4	66223.4	59397.9	60177	54676	70653.4	61222.5	255868	44241.9	56977.9	69920.5	51164.8	67278.7	66176.3	49420.8	56878.9	48082.1	49923.6	51681.9	43533.8	42685.8	44765.2	42062.8	1.6204	0.696347	0.00123237	0.902222	1.11934	up
Com_4217_pos	Capric acid	C10 H20 O2	172.147	7.093	362.327	No results	No results	Full match	146844	349746	516432	380677	236505	370055	160851	326169	151721	613788	450256	771161	484111	374332	341288	665345	682881	932795	997358	861836	690932	361393	569707	432856	723329	1.58931e+06	1.17949e+06	1.2392e+06	336659	213676	0.494384	-1.0163	0.00124103	0.817778	1.22032	down
Com_76_pos	Cuminaldehyde	C10 H12 O	148.089	7.087	149.096	Full match	No results	No results	6.86003e+07	7.12924e+07	6.4292e+07	5.96877e+07	9.51092e+07	1.77166e+08	5.22252e+07	4.48877e+07	5.42447e+07	1.96308e+08	1.71603e+08	2.32963e+08	3.41235e+07	7.5279e+07	2.31363e+08	1.46486e+08	1.5577e+08	6.12029e+08	8.44718e+08	4.05165e+08	1.296e+08	1.42449e+08	2.16701e+08	1.72627e+08	3.18145e+08	7.48322e+08	3.70547e+08	8.03891e+08	6.8109e+07	4.75217e+07	0.31438	-1.66942	0.00142452	0.786667	1.18984	down
Com_4968_neg	β-Muricholic acid	C24 H40 O5	454.293	6.7	453.286	Invalid mass	No results	No results	93595.6	292942	212449	286430	92198.8	83959.7	93573.5	103090	86805.8	79911.6	78322.1	69932.1	94855	81706.9	351828	57240	73887.5	95471.5	67969.6	87720.9	71486	66536.5	74407.6	63487.9	61945.8	70361.2	56632.4	60177.9	61269.3	54131.4	2.0549	1.03907	0.00156406	0.911111	1.12727	up
Com_1332_neg	Homogentisic Acid	C8 H8 O4	168.042	5.947	167.035	No results	No results	Full match	784249	880994	1.09907e+06	894729	689255	740790	745788	867048	746274	625880	647202	821800	869167	727970	5.64675e+06	446648	766532	934590	565176	529075	721596	383045	741068	560744	453494	394072	311956	341220	504039	412850	2.08117	1.0574	0.00182493	0.875556	1.0775	up
Com_2413_pos	Methamphetamine	C10 H15 N	167.131	5.494	168.139	Invalid mass	No results	No results	330980	409701	186579	214539	232131	134420	222691	173067	302112	197639	244458	211952	220028	201769	145929	124053	139119	132635	63335.4	165790	209165	65494.9	180806	211067	236373	102692	123566	111507	209297	182343	1.51867	0.602805	0.00191935	0.831111	1.1536	up
Com_758_neg	N-lactoyl-phenylalanine	C12 H15 N O4	237.1	5.116	236.093	No results	No results	Full match	56619.1	38627.3	41080.2	40894.8	30906.4	62299.2	36814.4	48005.6	48655.2	41106.7	47910.5	27388.2	33053.1	74363	128821	33629.1	29843.8	40211.1	32063.1	41858.7	31118.4	34563.5	33507	30550.8	26334	31761.4	27918	29071.6	32056	25725.5	1.57544	0.655753	0.0020353	0.848889	1.22241	up
Com_2588_neg	5-Methoxyindole-3-Carbaldehyde	C10 H9 N O2	175.063	5.582	174.056	No results	No results	Full match	250760	226154	277403	115293	183575	132787	172763	270845	152912	109359	166920	100331	112231	188701	349903	100542	132416	179345	149552	120829	133866	146128	128195	117965	70483	107739	101847	52971.7	92831.9	129904	1.59238	0.671184	0.00204359	0.795556	1.05667	up
Com_125_neg	Cholic acid	C24 H40 O5	408.287	7.304	407.28	Full match	Full match	Full match	274443	1.04889e+06	781293	584739	313705	406149	528585	67252.1	272996	311164	250676	43109.4	77806	280369	1.07648e+06	176476	144634	297177	85543.6	359810	316528	40700.4	71828.4	270933	57301.9	77573.9	44910	37596.1	34487.1	33351.1	3.08351	1.62457	0.00213564	0.804444	1.04335	up
Com_703_neg	gamma-Glutamylleucine	C11 H20 N2 O5	260.137	5.363	259.13	No results	Full match	Full match	837716	1.50611e+06	875442	906737	793475	864263	985986	1.00424e+06	810561	1.32274e+06	843590	1.20665e+06	1.03307e+06	1.46596e+06	5.24795e+06	634511	727833	970499	776393	1.07663e+06	667928	710204	904456	580357	672209	576660	571133	649025	742847	526904	1.82659	0.869152	0.00239618	0.897778	1.14346	up
Com_1379_neg	Propionyl-L-carnitine	C10 H19 N O4	217.131	5.562	216.124	No results	No results	Full match	1.11828e+06	3.13434e+06	1.68322e+06	1.05879e+06	1.64645e+06	965325	891467	1.24516e+06	826284	1.16477e+06	992947	767710	1.06746e+06	845120	1.77339e+06	772179	946155	1.30337e+06	455243	1.09138e+06	548558	936511	1.17276e+06	962277	515560	742747	625466	562454	897219	728097	1.5645	0.6457	0.00268631	0.795556	1.07052	up
Com_5686_pos	(3R)-4,4-Dimethyl-2-oxotetrahydro-3-furanyl beta-D-glucopyranoside	C12 H20 O8	292.12	7.201	293.128	Invalid mass	No results	No results	1.20681e+06	691888	711017	506461	614387	801813	1.31757e+06	616348	664546	504953	755989	488120	936989	566782	540594	559245	350439	257111	228009	619113	544899	383690	875651	443524	616845	282664	364920	214244	809403	614947	1.52473	0.608557	0.00275446	0.768889	1.07506	up
Com_191_pos	DL-Panthenol	C9 H19 N O4	205.132	5.039	206.139	No results	No results	Full match	8.39642e+06	1.39288e+07	6.18744e+06	4.22098e+07	2.41539e+07	6.78947e+06	9.66337e+06	8.93701e+06	1.21278e+07	1.14713e+07	1.2243e+07	1.28102e+07	3.36943e+07	1.13487e+07	9.95883e+06	1.01234e+07	7.45694e+06	8.24399e+06	5.45994e+06	1.56403e+07	4.80069e+06	3.47741e+06	1.35228e+07	6.38598e+06	1.09581e+07	4.24787e+06	4.97238e+06	4.31971e+06	6.80435e+06	8.68484e+06	1.94546	0.960114	0.00283554	0.8	1.17303	up
Com_9652_neg	Dithranol	C14 H10 O3	226.063	6.1	225.056	No results	No results	Full match	431704	364183	286023	226206	235988	181432	323397	276229	541936	484200	387924	207629	553294	232347	189576	247456	285030	290281	149800	242614	197571	214705	195503	335535	215380	190063	86146.5	175080	156345	179362	1.55719	0.638941	0.00295123	0.786667	1.03212	up
Com_548_pos	(5S)-5-hydroxy-1,7-diphenylheptan-3-one	C19 H22 O2	304.15	5.538	305.157	Invalid mass	No results	No results	773801	1.29162e+06	534798	561483	567629	505038	829963	485258	626568	344324	684373	818477	662282	1.69609e+06	1.75371e+06	428872	370085	404585	487194	539308	563258	823894	791449	270447	457193	247315	331292	262877	458165	674500	1.7067	0.771213	0.00345507	0.8	1.05979	up
Com_407_neg	Panthenol	C9 H19 N O4	205.131	5.046	204.124	Full match	Full match	Full match	2.80628e+06	1.46643e+07	5.1595e+06	1.98787e+07	1.30019e+07	3.14653e+06	5.81216e+06	5.54808e+06	5.38009e+06	4.1526e+06	5.97149e+06	4.96856e+06	1.77945e+07	6.18742e+06	8.88139e+06	3.95783e+06	3.35637e+06	8.57714e+06	1.95856e+06	9.86733e+06	2.16984e+06	1.74035e+06	6.78459e+06	1.58306e+06	3.69477e+06	2.04024e+06	1.41087e+06	61774.5	1.89336e+06	1.63493e+06	2.43152	1.28186	0.00359952	0.835556	1.02465	up
Com_912_pos	Palmitoyl ethanolamide	C18 H37 N O2	282.256	6.573	300.29	Invalid mass	No results	No results	8.89459e+06	1.11193e+07	1.49606e+07	1.47329e+07	1.27338e+07	1.27783e+07	1.20443e+07	1.1469e+07	1.11823e+07	1.74577e+07	1.38613e+07	2.01567e+07	1.59432e+07	1.9484e+07	1.12071e+07	2.20666e+07	1.48971e+07	6.06689e+07	5.50182e+07	2.26749e+07	3.62219e+07	1.0051e+07	1.26871e+07	1.48907e+07	2.01624e+07	5.40524e+07	5.40588e+07	6.05504e+07	1.4532e+07	1.12056e+07	0.448583	-1.15655	0.00362087	0.773333	1.0677	down
Com_1562_pos	Sakuranin	C22 H24 O10	470.124	6.936	471.131	Invalid mass	No results	No results	6.04387e+06	1.1093e+07	6.10193e+06	4.97798e+06	1.86713e+06	8.86493e+06	6.60988e+06	5.95445e+06	3.5965e+06	1.10208e+07	1.44969e+07	8.89833e+06	6.36585e+06	9.23965e+06	7.26351e+06	12643405	5.61187e+06	5.03525e+07	4.53328e+07	1.92831e+07	4.12247e+07	6.53592e+06	5.98854e+06	5.35524e+06	1.65702e+07	7.83385e+07	5.02535e+07	7.13448e+07	8.19462e+06	5.01185e+06	0.266312	-1.90881	0.00428761	0.724444	1.11282	down
Com_4922_pos	4-Aminoindole	C8 H8 N2	132.068	6.276	287.126	No results	No results	Full match	2.16927e+06	1.78649e+06	2.11124e+06	1.78812e+06	1.96373e+06	2.17322e+06	2.10178e+06	2.53707e+06	2.43207e+06	2.40642e+06	2.44489e+06	350407	1.66448e+06	2.0462e+06	1.89596e+06	3.02441e+06	1.53502e+06	4.02545e+06	5.61151e+06	4.01995e+06	2.42504e+06	2.02729e+06	2.22067e+06	2.2711e+06	2.07307e+06	6.67106e+06	8.90191e+06	1.22332e+07	2.78177e+06	2.54439e+06	0.47897	-1.06199	0.00447128	0.813333	1.13652	down
Com_1227_neg	Catechin	C15 H14 O6	290.079	5.196	289.072	Full match	Full match	No results	314209	503708	463845	356535	286828	290592	408369	384372	335326	231110	244143	207384	320851	372621	155376	187190	231463	357089	240579	360155	178112	28527.5	116167	208302	230794	193152	21018.1	23026.5	152293	169817	1.8072	0.853759	0.00464221	0.848889	1.0183	up
Com_868_neg	Hydroquinone	C6 H6 O2	110.037	5.125	109.03	No results	No results	Full match	1.69204e+06	1.30897e+07	2.17308e+06	1.68681e+06	1.94681e+06	1.28203e+06	1.76052e+06	1.85883e+06	1.59916e+06	1.28897e+06	1.29622e+06	1.17613e+06	1.47145e+06	1.41149e+06	1.44289e+06	933907	1.20083e+06	1.56701e+06	1.00091e+06	1.55372e+06	1.11962e+06	1.03962e+06	1.1171e+06	1.10889e+06	990366	1.10256e+06	730558	825554	1.08313e+06	1.097e+06	2.13567	1.09469	0.0049383	0.933333	1.05558	up
Com_516_neg	Hypoxanthine	C5 H4 N4 O	136.039	1.861	135.031	Full match	Full match	Full match	953589	1.36995e+06	1.52082e+06	1.09117e+06	717522	243566	1.15679e+06	939017	857700	892163	704875	756639	924859	827624	1.2755e+06	298879	668711	1.59294e+06	633508	844651	631600	534079	411107	790309	494725	739789	368654	399625	370950	216799	1.58196	0.66171	0.00525246	0.835556	1.00953	up
Com_3813_pos	4-Phenylbutyric acid	C10 H12 O2	164.081	1.776	165.089	Invalid mass	Invalid mass	No results	1.4077e+06	933327	1.31061e+06	1.24984e+06	454114	510074	996694	1.06644e+06	996401	515619	205119	750068	1.26069e+06	426635	592118	670443	377879	232144	384207	777856	112724	149559	78651.7	1.03274e+06	575726	362568	169935	182693	661858	1.09477e+06	1.84672	0.884968	0.00550792	0.782222	1.01194	up
Com_76_neg	Cyclamic acid	C6 H13 N O3 S	179.061	5.361	178.054	Full match	No results	Full match	135999	234604	171066	366130	161988	141541	84205.7	164426	138472	53093.1	324728	183923	656792	168790	200483	97617.1	83772.2	157710	128293	116415	125787	137367	165549	100641	89449	107054	88295.8	83121.9	84918.4	95120.4	1.91814	0.939707	0.00637712	0.835556	1.06345	up
Com_799_neg	Prostaglandin D2	C20 H32 O5	352.223	6.45	397.221	Full match	No results	Full match	421995	948513	561473	1.23901e+06	358541	358691	450998	367010	189120	153889	392485	218841	191750	176658	634415	241583	254875	307257	163073	379663	289059	189874	263272	179422	256996	271408	110939	166109	119418	198871	1.96455	0.974196	0.007138	0.76	1.02844	up
Com_6216_neg	Dulcitol	C6 H14 O6	182.079	3.744	181.072	No results	No results	Full match	5.77391e+06	1.57555e+08	3.10469e+07	1.28567e+07	7.09729e+06	5.44677e+06	7.03678e+06	8.11357e+06	5.54883e+06	4.41308e+06	5.6566e+06	3.82425e+06	4.81837e+06	4.93756e+06	2.00064e+07	3.75959e+06	1.83114e+07	8.78477e+06	4.12404e+06	5.34463e+06	3.44179e+06	4.57226e+06	3.7289e+06	2.97141e+06	3.03774e+06	3.49837e+06	2.2354e+06	2.18039e+06	2.91332e+06	2.17038e+06	3.99767	1.99916	0.0092572	0.866667	1.06931	up
Com_4277_pos	3-(2-Naphthyl)-D-Alanine	C13 H13 N O2	215.094	6.3	216.101	No results	No results	Full match	1.02933e+06	602714	586733	753402	806290	1.33034e+06	897883	669489	962672	989618	950363	551582	399159	438703	850611	517891	711570	117424	125028	673611	263911	806511	325747	614973	446259	548467	559528	194208	743968	1.10627e+06	1.52396	0.607827	0.010704	0.76	1.20694	up
Com_4584_pos	1-(4-hydroxyphenyl)propane-1,2-diol	C9 H12 O3	190.063	5.752	191.071	Invalid mass	No results	No results	490318	186194	328691	586464	296055	205581	239709	175791	118775	450226	359230	296612	688472	138454	206612	156206	234197	259648	95615.7	217036	309360	135234	125527	134219	105434	200009	308124	337884	103805	116201	1.67947	0.748009	0.010852	0.751111	1.27755	up
Com_680_pos	D-Panthenol	C9 H19 N O4	227.114	5.037	228.121	Invalid mass	No results	No results	1.39923e+07	2.59659e+07	1.20988e+07	8.90285e+07	5.23155e+07	1.27919e+07	1.73191e+07	1.69159e+07	2.31749e+07	1.21701e+07	2.27757e+07	2.54798e+07	6.73596e+07	2.29989e+07	1.53173e+07	1.76013e+07	1.52041e+07	1.46409e+07	8.01557e+06	3.55918e+07	7.53704e+06	915118	27137761	1.13427e+07	2.29403e+07	7.29932e+06	1.14584e+07	8.00418e+06	1.34906e+07	1.38773e+07	1.9981	0.998631	0.0140667	0.764444	1.01223	up
Com_5722_neg	Pentadecanoic acid	C15 H30 O2	242.225	9.68	241.217	Full match	No results	Full match	282513	404231	325878	186077	163598	143377	292440	233542	246663	648170	478769	191858	425032	229753	411118	228368	415880	693438	850615	405483	326243	388230	254346	849132	542438	926165	744177	795632	199529	203655	0.59604	-0.746519	0.0157175	0.737778	1.129	down
Com_6995_pos	8,15-Dihete	C20 H32 O4	336.229	6.285	337.236	No results	No results	Full match	1.12089e+06	512601	886384	614281	703140	2.68986e+06	478943	697477	773530	1.01082e+06	1.09901e+06	780289	1.2486e+06	635018	451971	742587	727680	38913.4	407774	763745	440554	462313	410790	1.08641e+06	823638	351796	577549	259297	573938	601719	1.65719	0.728739	0.0220739	0.773333	1.41224	up
Com_1560_pos	8-Aminooctanoic acid	C8 H17 N O2	159.126	5.369	160.134	No results	No results	Full match	7.50976e+06	5.15897e+06	6.93933e+06	6.82921e+06	3.64444e+06	6.01981e+06	6.39747e+06	6.65997e+06	7.06405e+06	6.10041e+06	8.36779e+06	3.00763e+07	2.01068e+07	6.03171e+06	2.13647e+06	5.10039e+06	4.98544e+06	3.44825e+06	4.06312e+06	4.87721e+06	4.64939e+06	2.4828e+06	5.12352e+06	5.6469e+06	4.4313e+06	2.90395e+06	4.3924e+06	1.02093e+07	4.67133e+06	4.78506e+06	1.79799	0.846386	0.0248328	0.826667	1.54411	up
Com_244_neg	Dimetghyl 4-Hydroxyisophthalate	C10 H10 O5	210.053	5.524	209.046	No results	No results	Full match	3.16326e+07	4.59866e+07	5.33483e+07	3.53004e+07	3.00864e+07	2.92161e+07	1.99186e+07	3.77425e+07	3.23699e+07	3.19359e+07	2.87547e+07	2.86735e+07	3.90905e+07	3.63993e+07	2.08251e+06	2.75918e+07	3.80354e+07	4.36842e+07	2.98068e+07	387751	1.41064e+07	1.00865e+06	1.69475e+06	2.16397e+07	1.98783e+07	23740767	1.46435e+07	1.4672e+07	152094	1.46132e+07	1.81641	0.861087	0.0260302	0.817778	1.3766	up
Com_149_neg	D-(-)-Mannitol	C6 H14 O6	182.079	1.625	181.072	Full match	Full match	Full match	5.68801e+06	860947884	3.51111e+07	1.33104e+07	8.18961e+06	4.60739e+06	8.53067e+06	1.26749e+07	6.04473e+06	4.13167e+06	1.08706e+07	4.16927e+06	5.71767e+06	4.4303e+06	6.13016e+07	3.09199e+06	8.15916e+07	1.05145e+07	3.85975e+06	5.75004e+06	3.19703e+06	9.02277e+06	3.54176e+06	3.21297e+06	6.74872e+06	2.62718e+06	1.79213e+06	1.73635e+06	3.75181e+06	2.42782e+06	7.3196	2.87177	0.0400458	0.8	1.0096	up
Com_2627_pos	2-{[(4,5-dimethoxy-2-nitrophenethyl)imino]methyl}phenol	C17 H18 N2 O5	292.167	7.084	293.174	Invalid mass	No results	No results	772407	606157	778111	617074	519414	1.49097e+07	945804	707434	866773	624981	663430	675801	904648	541668	452028	453027	552848	335512	454066	608580	347011	519939	558528	1.14897e+06	596748	441277	385197	326137	626089	790370	3.01873	1.59394	0.0495235	0.786667	1.00887	up

## Sheet: Annotation
ID	Name	Other_name(Kegg_name)	Kegg_ID	KEGG_pathway	HMDB_ID	Lipidmaps_ID	SuperClass(HMDB)	Class(HMDB)	SubClass(HMDB)	CATEGORY(Lipidmaps)	MAIN_CLASS(Lipidmaps)	SUB_CLASS(Lipidmaps)			Class_I	Class_II	Class_III	Class_IV
Com_307_neg	3,3-Dimethylglutaric acid	--	--	--	HMDB0002441	--	Lipids and lipid-like molecules	Fatty Acyls	Fatty acids and conjugates	--	--	--			Lipids and lipid-like molecules	Fatty Acyls	Fatty acids and conjugates	Methyl-branched fatty acids
Com_5734_pos	Guanidineacetic acid	Guanidinoacetate; Guanidinoacetic acid; Glycocyamine; N-Amidinoglycine; Guanidoacetic acid	cpd:C00581	map00260 Glycine, serine and threonine metabolism;map00330 Arginine and proline metabolism;map01100 Metabolic pathways	HMDB0000128	--	Organic acids and derivatives	Carboxylic acids and derivatives	Amino acids, peptides, and analogues	--	--	--			Organic acids and derivatives	Carboxylic acids and derivatives	Amino acids, peptides, and analogues	Alpha amino acids and derivatives
Com_153_neg	Ethylmalonic acid	--	--	--	HMDB0000622	LMFA01170105	Lipids and lipid-like molecules	Fatty Acyls	Fatty acids and conjugates	Fatty Acyls [FA]	Fatty Acids and Conjugates [FA01]	Dicarboxylic acids [FA0117]			Lipids and lipid-like molecules	Fatty Acyls	Fatty acids and conjugates	Branched fatty acids
Com_828_neg	N'1-[1-(2-hydroxyphenyl)ethylidene]-3-methoxybenzene-1-carbohydrazide	--	--	--	--	--	--	--	--	--	--	--
Com_5100_pos	3-amino-2-phenyl-2H-pyrazolo[4,3-c]pyridine-4,6-diol	--	--	--	--	--	--	--	--	--	--	--
Com_3405_neg	Boc-beta-cyano-L-alanine	--	--	--	--	--	--	--	--	--	--	--			Organic acids and derivatives	Carboxylic acids and derivatives	Amino acids, peptides, and analogues	Alpha amino acids and derivatives
Com_34_neg	Salicylic acid	Salicylate; o-Hydroxybenzoic acid; Salicylic acid	cpd:C00805	map00360 Phenylalanine metabolism;map01100 Metabolic pathways;map04976 Bile secretion	HMDB0001895	--	Benzenoids	Benzene and substituted derivatives	Benzoic acids and derivatives	--	--	--			Benzenoids	Benzene and substituted derivatives	Benzoic acids and derivatives	Salicylic acids
Com_1657_pos	10-Hydroxydecanoic acid	10-Hydroxydecanoic acid; 10-Hydroxydecanoate	cpd:C02774	--	HMDB0244272	--	Organic acids and derivatives	Hydroxy acids and derivatives	Medium-chain hydroxy acids and derivatives	--	--	--			Organic acids and derivatives	Hydroxy acids and derivatives	Medium-chain hydroxy acids and derivatives	Medium-chain hydroxy acids and derivatives
Com_167_neg	Elaidic acid	(9E)-Octadecenoic acid; 9-Octadecenoic acid, (E)-; (E)-Oleic acid; D9-trans-Octadecenoic acid; 9-trans-Octadecenoic acid; trans-D9-Octadecenoic acid; trans-9-Octadecenoic acid; trans-Elaidic acid; trans-Oleic acid; Elaidic acid; Acide elaidique; Elaidinsaure	cpd:C01712	--	HMDB0000573	--	Lipids and lipid-like molecules	Fatty Acyls	Fatty acids and conjugates	--	--	--			Lipids and lipid-like molecules	Fatty Acyls	Fatty acids and conjugates	Long-chain fatty acids
Com_83_neg	Deoxycholic acid	Deoxycholic acid; Deoxycholate; 3alpha,12alpha-Dihydroxy-5beta-cholanate; 3alpha,12alpha-Dihydroxy-5beta-cholanic acid	cpd:C04483	map04976 Bile secretion	HMDB0000626	LMST04010040	Lipids and lipid-like molecules	Steroids and steroid derivatives	Bile acids, alcohols and derivatives	Sterol Lipids [ST]	Bile acids and derivatives [ST04]	C24 bile acids, alcohols, and derivatives [ST0401]			Lipids and lipid-like molecules	Steroids and steroid derivatives	Bile acids, alcohols and derivatives	Dihydroxy bile acids, alcohols and derivatives
Com_1767_pos	N-Methyloctan-1-amine	--	--	--	--	--	--	--	--	--	--	--
Com_5152_neg	N-Acetyl-DL-phenylalanine	N-Acetylphenylalanine beta-naphthyl ester; N-Acetyl-DL-phenylalanine beta-naphthyl ester	cpd:C11341	--	HMDB0255056	--	Organic acids and derivatives	Carboxylic acids and derivatives	Amino acids, peptides, and analogues	--	--	--			Organic acids and derivatives	Carboxylic acids and derivatives	Amino acids, peptides, and analogues	Phenylalanine and derivatives
Com_2181_neg	2-[({4-[3,5-di(tert-butyl)-1H-pyrazol-1-yl]phenyl}imino)methyl]phenol	--	--	--	--	--	--	--	--	--	--	--
Com_455_neg	Acetylcarnitine	O-Acetylcarnitine; O-Acetyl-L-carnitine	cpd:C02571	map04931 Insulin resistance	HMDB0240773	LMFA07070060	Lipids and lipid-like molecules	Fatty Acyls	Fatty acid esters	Fatty Acyls [FA]	Fatty esters [FA07]	Fatty acyl carnitines [FA0707]			Lipids and lipid-like molecules	Fatty Acyls	Fatty acid esters	Acyl carnitines
Com_355_neg	L-Phenylalanine	L-Phenylalanine; (S)-alpha-Amino-beta-phenylpropionic acid	cpd:C00079	map00360 Phenylalanine metabolism;map00400 Phenylalanine, tyrosine and tryptophan biosynthesis;map00970 Aminoacyl-tRNA biosynthesis;map01100 Metabolic pathways;map01210 2-Oxocarboxylic acid metabolism;map01230 Biosynthesis of amino acids;map02010 ABC transporters;map04974 Protein digestion and absorption;map04978 Mineral absorption	HMDB0000159	--	Organic acids and derivatives	Carboxylic acids and derivatives	Amino acids, peptides, and analogues	--	--	--			Organic acids and derivatives	Carboxylic acids and derivatives	Amino acids, peptides, and analogues	Phenylalanine and derivatives
Com_222_neg	Saccharin	Saccharin	cpd:C12283	map04742 Taste transduction	HMDB0029723	--	Organoheterocyclic compounds	Benzothiazoles	-	--	--	--			Organoheterocyclic compounds	Benzothiazoles	Not available	Benzothiazoles
Com_14_neg	3-Hydroxybenzoic acid	3-Hydroxybenzoate; 3-Hydroxybenzoic acid; m-Hydroxybenzoic acid	cpd:C00587	map00400 Phenylalanine, tyrosine and tryptophan biosynthesis	HMDB0002466	--	Benzenoids	Benzene and substituted derivatives	Benzoic acids and derivatives	--	--	--			Benzenoids	Benzene and substituted derivatives	Benzoic acids and derivatives	Hydroxybenzoic acid derivatives
Com_5181_neg	Testosterone sulfate	--	--	--	HMDB0002833	LMST05020032	Lipids and lipid-like molecules	Steroids and steroid derivatives	Sulfated steroids	Sterol Lipids [ST]	Steroid conjugates [ST05]	Sulfates [ST0502]			Lipids and lipid-like molecules	Steroids and steroid derivatives	Sulfated steroids	Sulfated steroids
Com_314_pos	2-Amino-1,3,4-octadecanetriol	--	--	--	--	--	--	--	--	--	--	--			Organic nitrogen compounds	Organonitrogen compounds	Amines	1,3-aminoalcohols
Com_9366_neg	Indoxylsulfuric acid	--	--	--	HMDB0000682	--	Organic acids and derivatives	Organic sulfuric acids and derivatives	Arylsulfates	--	--	--			Organic acids and derivatives	Organic sulfuric acids and derivatives	Arylsulfates	Arylsulfates
Com_350_neg	D-(-)-Ribose	D-Ribose	cpd:C00121	map00030 Pentose phosphate pathway;map02010 ABC transporters	--	--	--	--	--	--	--	--			Organic oxygen compounds	Organooxygen compounds	Carbohydrates and carbohydrate conjugates	Pentoses
Com_368_neg	5-Hydroxyindole-3-acetic acid	5-Hydroxyindoleacetate	cpd:C05635	map00380 Tryptophan metabolism;map01100 Metabolic pathways;map04726 Serotonergic synapse	HMDB0000763	--	Organoheterocyclic compounds	Indoles and derivatives	Indolyl carboxylic acids and derivatives	--	--	--			Organoheterocyclic compounds	Indoles and derivatives	Indolyl carboxylic acids and derivatives	Indole-3-acetic acid derivatives
Com_604_neg	Cyclohexanecarboxylic acid	Cyclohexane-1-carboxylate; Cyclohexanecarboxylic acid; Hexahydrobenzoic acid	cpd:C09822	--	HMDB0031342	--	Organic acids and derivatives	Carboxylic acids and derivatives	Carboxylic acids	--	--	--			Organic acids and derivatives	Carboxylic acids and derivatives	Carboxylic acids	Carboxylic acids
Com_869_pos	Myristic acid	Tetradecanoic acid; Tetradecanoate; Myristic acid	cpd:C06424	map00061 Fatty acid biosynthesis;map01100 Metabolic pathways	HMDB0000806	LMFA01010014	Lipids and lipid-like molecules	Fatty Acyls	Fatty acids and conjugates	Fatty Acyls [FA]	Fatty Acids and Conjugates [FA01]	Straight chain fatty acids [FA0101]			Lipids and lipid-like molecules	Fatty Acyls	Fatty acids and conjugates	Long-chain fatty acids
Com_1130_neg	4-Hydroxybenzoic acid	4-Hydroxybenzoate; Hydroxybenzoic acid; 4-Hydroxybenzoic acid; Hydroxybenzenecarboxylic acid	cpd:C00156	map00130 Ubiquinone and other terpenoid-quinone biosynthesis;map00360 Phenylalanine metabolism;map00790 Folate biosynthesis;map01100 Metabolic pathways	HMDB0000500	--	Benzenoids	Benzene and substituted derivatives	Benzoic acids and derivatives	--	--	--			Benzenoids	Benzene and substituted derivatives	Benzoic acids and derivatives	Hydroxybenzoic acid derivatives
Com_1174_neg	L-Leucyl-L-Alanine	--	--	--	HMDB0304783	--	Organic acids and derivatives	Carboxylic acids and derivatives	Amino acids, peptides, and analogues	--	--	--			Organic acids and derivatives	Carboxylic acids and derivatives	Amino acids, peptides, and analogues	Peptides
Com_1533_neg	1-Methylxanthine	1-Methylxanthine	cpd:C16358	map00232 Caffeine metabolism;map01100 Metabolic pathways	HMDB0010738	--	Organoheterocyclic compounds	Imidazopyrimidines	Purines and purine derivatives	--	--	--			Organoheterocyclic compounds	Imidazopyrimidines	Purines and purine derivatives	Xanthines
Com_263_neg	Phenylpyruvic acid	Phenylpyruvate; Phenylpyruvic acid; alpha-Ketohydrocinnamic acid; keto-Phenylpyruvate; 3-Phenyl-2-oxopropanoate; 2-Oxo-3-phenylpropanoate	cpd:C00166	map00360 Phenylalanine metabolism;map00400 Phenylalanine, tyrosine and tryptophan biosynthesis;map01100 Metabolic pathways;map01210 2-Oxocarboxylic acid metabolism;map01230 Biosynthesis of amino acids	HMDB0000205	--	Benzenoids	Benzene and substituted derivatives	Phenylpyruvic acid derivatives	--	--	--			Benzenoids	Benzene and substituted derivatives	Phenylpyruvic acid derivatives	Phenylpyruvic acid derivatives
Com_1038_neg	ST 24:2;O4	--	--	--	--	--	--	--	--	--	--	--
Com_223_neg	3-Oxo-7alpha,12alpha-hydroxy-5beta-cholanoic acid	--	--	--	--	--	--	--	--	--	--	--			Lipids and lipid-like molecules	Steroids and steroid derivatives	Bile acids, alcohols and derivatives	Dihydroxy bile acids, alcohols and derivatives
Com_4217_pos	Capric acid	Decanoic acid; Decanoate; Decylic acid; n-Capric acid	cpd:C01571	map00061 Fatty acid biosynthesis;map01100 Metabolic pathways	HMDB0000511	LMFA01010010	Lipids and lipid-like molecules	Fatty Acyls	Fatty acids and conjugates	Fatty Acyls [FA]	Fatty Acids and Conjugates [FA01]	Straight chain fatty acids [FA0101]			Lipids and lipid-like molecules	Fatty Acyls	Fatty acids and conjugates	Medium-chain fatty acids
Com_76_pos	Cuminaldehyde	4-Isopropylbenzaldehyde; p-Cumic aldehyde; Cuminaldehyde	cpd:C06577	--	HMDB0002214	--	Lipids and lipid-like molecules	Prenol lipids	Monoterpenoids	--	--	--			Lipids and lipid-like molecules	Prenol lipids	Monoterpenoids	Aromatic monoterpenoids
Com_4968_neg	β-Muricholic acid	beta-Muricholate; beta-Muricholic acid; 3alpha,6beta,7beta-Trihydroxy-5beta-cholan-24-oic acid; 5beta-Cholanic acid-3alpha,6beta,7beta-triol	cpd:C17726	--	HMDB0000415	--	Lipids and lipid-like molecules	Steroids and steroid derivatives	Bile acids, alcohols and derivatives	--	--	--			Lipids and lipid-like molecules	Steroids and steroid derivatives	Bile acids, alcohols and derivatives	Trihydroxy bile acids, alcohols and derivatives
Com_1332_neg	Homogentisic Acid	Homogentisate; Homogentisic acid; 2,5-Dihydroxyphenylacetic acid; 2,5-Dihydroxyphenylacetate	cpd:C00544	map00130 Ubiquinone and other terpenoid-quinone biosynthesis;map00350 Tyrosine metabolism;map01100 Metabolic pathways	HMDB0000130	--	Benzenoids	Benzene and substituted derivatives	Phenylacetic acids	--	--	--			Benzenoids	Benzene and substituted derivatives	Phenylacetic acids	2(hydroxyphenyl)acetic acids
Com_2413_pos	Methamphetamine	Methamphetamine	cpd:C07164	--	HMDB0015517	--	Benzenoids	Benzene and substituted derivatives	Phenethylamines	--	--	--			Benzenoids	Benzene and substituted derivatives	Phenethylamines	Amphetamines and derivatives
Com_758_neg	N-lactoyl-phenylalanine	--	--	--	HMDB0062175	--	Organic acids and derivatives	Carboxylic acids and derivatives	Amino acids, peptides, and analogues	--	--	--			Organic acids and derivatives	Carboxylic acids and derivatives	Amino acids, peptides, and analogues	Phenylalanine and derivatives
Com_2588_neg	5-Methoxyindole-3-Carbaldehyde	--	--	--	--	--	--	--	--	--	--	--			Organoheterocyclic compounds	Indoles and derivatives	Indoles	Indoles
Com_125_neg	Cholic acid	Cholic acid; Cholate; 3alpha,7alpha,12alpha-Trihydroxy-5beta-cholanate; 3alpha,7alpha,12alpha-Trihydroxy-5beta-cholanic acid	cpd:C00695	map00120 Primary bile acid biosynthesis;map01100 Metabolic pathways;map04976 Bile secretion	HMDB0000619	LMST04010001	Lipids and lipid-like molecules	Steroids and steroid derivatives	Bile acids, alcohols and derivatives	Sterol Lipids [ST]	Bile acids and derivatives [ST04]	C24 bile acids, alcohols, and derivatives [ST0401]			Lipids and lipid-like molecules	Steroids and steroid derivatives	Bile acids, alcohols and derivatives	Trihydroxy bile acids, alcohols and derivatives
Com_703_neg	gamma-Glutamylleucine	--	--	--	HMDB0011171	--	Organic acids and derivatives	Carboxylic acids and derivatives	Amino acids, peptides, and analogues	--	--	--			Organic acids and derivatives	Carboxylic acids and derivatives	Amino acids, peptides, and analogues	Dipeptides
Com_1379_neg	Propionyl-L-carnitine	--	--	--	HMDB0000824	--	Lipids and lipid-like molecules	Fatty Acyls	Fatty acid esters	--	--	--			Lipids and lipid-like molecules	Fatty Acyls	Fatty acid esters	Acyl carnitines
Com_5686_pos	(3R)-4,4-Dimethyl-2-oxotetrahydro-3-furanyl beta-D-glucopyranoside	--	--	--	--	--	--	--	--	--	--	--
Com_191_pos	DL-Panthenol	--	--	--	HMDB0304820	--	Lipids and lipid-like molecules	Fatty Acyls	Fatty amides	--	--	--			Lipids and lipid-like molecules	Fatty Acyls	Fatty amides	N-acyl amines
Com_9652_neg	Dithranol	Dithranol; Anthralin	cpd:C06831	--	HMDB0248463	--	Benzenoids	Anthracenes	-	--	--	--			Benzenoids	Anthracenes	Not available	Anthracenes
Com_548_pos	(5S)-5-hydroxy-1,7-diphenylheptan-3-one	--	--	--	--	--	--	--	--	--	--	--
Com_407_neg	Panthenol	Pantothenol; (R)-2,4-Dihydroxy-N-(3-hydroxypropyl)-3,3-dimethylbutanamide; Dexpanthenol; 2,4-Dihydroxy-N-(3-hydroxypropyl)-3,3-dimethylbutanamide; (+)-Panthenol; Bepanthen; Bepanthene; Bepantol; D-(+)-2,4-Dihydroxy-N-(3-hydroxypropyl)-3,3-dimethylbutyramide; Cozyme; D(+)-Panthenol; D(+)-Pantothenyl alcohol; D-P-A Injection; D-Panthenol; d-Pantothenol; d-Pantothenyl alcohol; Ilopan; Motilyn; Panad…	cpd:C05944	map00770 Pantothenate and CoA biosynthesis	HMDB0004231	--	Organic oxygen compounds	Organooxygen compounds	Alcohols and polyols	--	--	--			Lipids and lipid-like molecules	Fatty Acyls	Fatty amides	N-acyl amines
Com_912_pos	Palmitoyl ethanolamide	--	--	--	HMDB0002100	LMFA08040057	Organic acids and derivatives	Carboximidic acids and derivatives	Carboximidic acids	Fatty Acyls [FA]	Fatty amides [FA08]	N-acyl ethanolamines (endocannabinoids) [FA0804]			Organic acids and derivatives	Carboximidic acids and derivatives	Carboximidic acids	Carboximidic acids
Com_1562_pos	Sakuranin	Sakuranin; NSC 407308	cpd:C17391	--	HMDB0302696	LMPK12140564	Phenylpropanoids and polyketides	Flavonoids	Flavonoid glycosides	Polyketides [PK]	Flavonoids [PK12]	Flavanones [PK1214]			Phenylpropanoids and polyketides	Flavonoids	Flavonoid glycosides	Flavonoid O-glycosides
Com_4922_pos	4-Aminoindole	--	--	--	HMDB0246357	--	Organoheterocyclic compounds	Indoles and derivatives	Indoles	--	--	--			Organoheterocyclic compounds	Indoles and derivatives	Indoles	Indoles
Com_1227_neg	Catechin	Catechin; (+/-)-Catechin	cpd:C17590	--	HMDB0002780	--	Phenylpropanoids and polyketides	Flavonoids	Flavans	--	--	--			Phenylpropanoids and polyketides	Flavonoids	Flavans	Catechins
Com_868_neg	Hydroquinone	Hydroquinone; p-Benzenediol; 1,4-Benzenediol; 1,4-Dihydroxybenzene; Benzene-1,4-diol; Quinol; 4-Hydroxyphenol	cpd:C00530	map00350 Tyrosine metabolism;map01100 Metabolic pathways	HMDB0002434	--	Benzenoids	Phenols	Benzenediols	--	--	--			Benzenoids	Phenols	Benzenediols	Hydroquinones
Com_516_neg	Hypoxanthine	Hypoxanthine; Purine-6-ol	cpd:C00262	map00230 Purine metabolism;map01100 Metabolic pathways	HMDB0000157	--	Organoheterocyclic compounds	Imidazopyrimidines	Purines and purine derivatives	--	--	--			Organoheterocyclic compounds	Imidazopyrimidines	Purines and purine derivatives	Hypoxanthines
Com_3813_pos	4-Phenylbutyric acid	--	--	--	HMDB0000543	--	Benzenoids	Benzene and substituted derivatives	-	--	--	--			Benzenoids	Benzene and substituted derivatives	Not available	Benzene and substituted derivatives
Com_76_neg	Cyclamic acid	Cyclohexylsulfamate; Cyclohexylsulfamic acid; Cylamic acid; Cyclohexylamide sulfate	cpd:C02824	--	HMDB0031340	--	Organic acids and derivatives	Sulfamic acid derivatives	Cyclamates	--	--	--			Organic acids and derivatives	Sulfamic acid derivatives	Cyclamates	Cyclamates
Com_799_neg	Prostaglandin D2	Prostaglandin D2; (5Z,13E)-(15S)-9alpha,15-Dihydroxy-11-oxoprosta-5,13-dienoate; (5Z,13E,15S)-9alpha,15-Dihydroxy-11-oxoprosta-5,13-dienoate; PGD2	cpd:C00696	map00590 Arachidonic acid metabolism;map01100 Metabolic pathways;map04080 Neuroactive ligand-receptor interaction;map04664 Fc epsilon RI signaling pathway;map04726 Serotonergic synapse;map05143 African trypanosomiasis;map05310 Asthma	HMDB0001403	LMFA03010004	Lipids and lipid-like molecules	Fatty Acyls	Eicosanoids	Fatty Acyls [FA]	Eicosanoids [FA03]	Prostaglandins [FA0301]			Lipids and lipid-like molecules	Fatty Acyls	Eicosanoids	Prostaglandins and related compounds
Com_6216_neg	Dulcitol	Galactitol; Dulcitol; Dulcose	cpd:C01697	map00052 Galactose metabolism;map01100 Metabolic pathways	HMDB0011632	--	Organic oxygen compounds	Organooxygen compounds	Carbohydrates and carbohydrate conjugates	--	--	--			Organic oxygen compounds	Organooxygen compounds	Carbohydrates and carbohydrate conjugates	Sugar alcohols
Com_4277_pos	3-(2-Naphthyl)-D-Alanine	--	--	--	--	--	--	--	--	--	--	--
Com_4584_pos	1-(4-hydroxyphenyl)propane-1,2-diol	--	--	--	--	--	--	--	--	--	--	--
Com_680_pos	D-Panthenol	Pantothenol; (R)-2,4-Dihydroxy-N-(3-hydroxypropyl)-3,3-dimethylbutanamide; Dexpanthenol; 2,4-Dihydroxy-N-(3-hydroxypropyl)-3,3-dimethylbutanamide; (+)-Panthenol; Bepanthen; Bepanthene; Bepantol; D-(+)-2,4-Dihydroxy-N-(3-hydroxypropyl)-3,3-dimethylbutyramide; Cozyme; D(+)-Panthenol; D(+)-Pantothenyl alcohol; D-P-A Injection; D-Panthenol; d-Pantothenol; d-Pantothenyl alcohol; Ilopan; Motilyn; Panad…	cpd:C05944	map00770 Pantothenate and CoA biosynthesis	HMDB0304820	--	Lipids and lipid-like molecules	Fatty Acyls	Fatty amides	--	--	--			Organic oxygen compounds	Organooxygen compounds	Alcohols and polyols	Secondary alcohols
Com_5722_neg	Pentadecanoic acid	Pentadecanoic acid; Pentadecylic acid; n-Pentadecanoic acid	cpd:C16537	--	HMDB0000826	LMFA01010015	Lipids and lipid-like molecules	Fatty Acyls	Fatty acids and conjugates	Fatty Acyls [FA]	Fatty Acids and Conjugates [FA01]	Straight chain fatty acids [FA0101]			Lipids and lipid-like molecules	Fatty Acyls	Fatty acids and conjugates	Long-chain fatty acids
Com_6995_pos	8,15-Dihete	--	--	--	HMDB0010219	LMFA03060109	Lipids and lipid-like molecules	Fatty Acyls	Eicosanoids	Fatty Acyls [FA]	Eicosanoids [FA03]	Hydroxy/hydroperoxyeicosatetraenoic acids [FA0306]
Com_1560_pos	8-Aminooctanoic acid	--	--	--	HMDB0247418	--	Lipids and lipid-like molecules	Fatty Acyls	Fatty acids and conjugates	--	--	--			Organic acids and derivatives	Carboxylic acids and derivatives	Amino acids, peptides, and analogues	Alpha amino acids and derivatives
Com_244_neg	Dimetghyl 4-Hydroxyisophthalate	--	--	--	--	--	--	--	--	--	--	--
Com_149_neg	D-(-)-Mannitol	--	--	--	HMDB0000765	--	Organic oxygen compounds	Organooxygen compounds	Carbohydrates and carbohydrate conjugates	--	--	--			Organic oxygen compounds	Organooxygen compounds	Carbohydrates and carbohydrate conjugates	Sugar alcohols
Com_2627_pos	2-{[(4,5-dimethoxy-2-nitrophenethyl)imino]methyl}phenol	--	--	--	--	--	--	--	--	--	--	--
