# Supplementary material for: Changes in human tear metabolome following topical 0.05% cyclosporine A on primary Sjögren’s syndrome
Source: Front Med (Lausanne). 2025 Oct 24;12:1653585. doi: 10.3389/fmed.2025.1653585 (PMC12592072; doi:10.3389/fmed.2025.1653585)
Supplement: Supplementary file 2 [file Table_2.xlsx]

## Sheet: Sheet1
Table S2 Correlation between metabolites and ocular surface parameters
		Vascularity	MGYSS	LWE	SIT	CFS	Conjunctival_staining	TBUT	SPEED	OSDI
ST 24:2;O4	r	-0.359186	-0.180907	-.570*	.474*	-0.0955212	-0.350904	0.305895	0.0965408	-0.273054
	p	0.051253	0.376475	0.0210705	0.0224697	0.61559	0.0572668	0.100188	0.618353	0.144307
4-Hydroxybenzoic acid	r	-0.257369	-0.0153666	-0.289035	-0.12435	-0.240395	-.465**	0.318799	0.0464091	-0.170128
	p	0.169743	0.940608	0.277594	0.571865	0.200682	0.00968494	0.0859675	0.811062	0.368752
L-Leucyl-L-Alanine	r	-.367*	0.0345749	-0.404027	0.216866	-0.244944	-.455*	.478**	0.0429346	-.398*
	p	0.045771	0.866837	0.120649	0.320248	0.192035	0.011484	0.00753673	0.824982	0.0293548
Catechin	r	-0.317469	-0.116297	-.544*	0.27158	-0.126679	-.402*	0.329477	0.0555916	-0.323958
	p	0.0873571	0.571555	0.0294204	0.210008	0.504731	0.0275095	0.0754102	0.774554	0.0807339
Cholic acid	r	-0.257369	-0.229451	-.499*	.599**	-0.0413925	-0.158343		0.0461609	-0.178836
	p	0.169743	0.259505	0.0492003	0.00250695	0.828072	0.403312	0.117276	0.812055	0.344376
Homogentisic Acid	r	-.401*	-0.190336	-.545*	0.305901	-0.293841	-0.253679	.463**	-0.110935	-0.354546
	p	0.0279224	0.351672	0.0288687	0.155744	0.11501	0.176162	0.00990725	0.566713	0.0545573
Propionyl-L-carnitine	r	-0.214474	-0.299998	-0.422674	0.180556	-0.000454863	-0.131913	0.197775	0.040701	0.0317037
	p	0.255073	0.136485	0.102877	0.409692	0.998097	0.487141	0.294812	0.833959	0.867912
3-Hydroxybenzoic acid	r	-0.222959	0.0516877	-0.343423	-0.120371	-0.232662	-.396*	0.34238	-0.0258104	-0.0698821
	p	0.2363	0.801998	0.192814	0.584323	0.215991	0.0303027	0.064021	0.894272	0.71366
D-(-)-Mannitol	r	-0.333967	-0.14284	-.514*	-0.004974	-0.138506	-0.145364	.411*	0.162556	-0.2188
	p	0.0712824	0.486364	0.0415073	0.98203	0.465438	0.443411	0.0240932	0.399503	0.245383
Ethylmalonic acid	r	-0.304271	-0.0646096	-.552*	0.256658	-0.131455	.365*	.407*	0.0188614	-0.299622
	p	0.102097	0.753847	0.0267404	0.237134	0.488667	0.0472973	0.0256466	0.922637	0.10771
1-Methylxanthine	r	-0.179357	0.0988353	-.555*	0.13778	-0.225385	-.565**	.433*	0.125081	-0.159635
	p	0.342948	0.630974	0.0257224	0.530711	0.231108	0.0011502	0.0168034	0.517956	0.399437
8-Aminooctanoic acid	r	-0.233565	0.238183	-.626**	0.0751074	0.0104618	-0.184773	.383*	-0.108701	-.451*
	p	0.214164	0.241308	0.00944779	0.733407	0.956243	0.328326	0.0365361	0.574597	0.0124213
Sakuranin	r	0.21636	0.171827	0.0202013	0.230296	0.187631	0.12861	0.0104561	-0.0612997	-0.060505
	p	0.250819	0.401286	0.940806	0.290437	0.320767	0.498207	0.956267	0.752089	0.750782
10-Hydroxydecanoic acid	r	-0.195148	0.0279393		0.144743	-0.136231	-.385*	.392*	-0.0794166	-0.264123
	p	0.301403	0.89223	0.0460055	0.509936	0.472867	0.0354663	0.0320573	0.682167	0.158427
Elaidic acid	r	-0.277402	-0.163096	-.614*	0.345196	-0.0552658	-0.291436	0.34505	0.04492	-0.247825
	p	0.137772	0.425986	0.0114326	0.106698	0.771768	0.118153	0.0618418	0.817021	0.186694
N-Methyloctan-1-amine	r	-0.182421	0.148078	-.539*	0.140764	-0.0313855	-.387*	0.357953	-0.114906	-0.300292
	p	0.334628	0.470347	0.0311238	0.521759	0.869226	0.0348597	0.0521147	0.55282	0.106888
DL-Panthenol	r	-.397*	-0.331779	-0.442876	0.165634	-0.00454863	-0.134273	0.210679	0.0377229	-0.169682
	p	0.0299923	0.0977561	0.0858015	0.450072	0.980968	0.479313	0.26378	0.845959	0.370029
2-[({4-[3,5-di(tert-butyl)-1H-pyrazol-1-yl]phenyl}imino)methyl]phenol	r	-0.309456	-0.126425	-0.399365	0.0268596	-0.105301	-.388*	0.296997	0.200775	-0.194241
	p	0.0960984	0.538279	0.125406	0.903175	0.579721	0.0342616	0.110982	0.296333	0.303699
Saccharin	r	-0.217067	-0.151221	-.505*	0.279539	-0.159202	-0.284121	.413*	0.0134016	-0.256532
	p	0.249236	0.46087	0.0460055	0.196428	0.400734	0.128103	0.0232641	0.944991	0.171185
3-Oxo-7alpha,12alpha-hydroxy-5beta-cholanoic acid	r	-.396*	-0.187543	-.531*	0.404386	-0.170346	-.383*	.363*	0.0786721	-0.279528
	p	0.030206	0.358918	0.0341284	0.0556353	0.36813	0.0368307	0.0487585	0.684995	0.134657
Methamphetamine	r	-0.251241	-0.208148	-0.0031079	-0.0989826	0.0461686	-0.248488	0.210234	-0.0163797	-0.252737
	p	0.180495	0.307547	0.990886	0.653188	0.808579	0.185479	0.264813	0.932792	0.177829
Dimetghyl 4-Hydroxyisophthalate	r	-0.347637	0.020256	-.572*	0.24671	-0.213103	-0.174154	.545**	-0.19333	-.482**
	p	0.0597859	0.921761	0.0206438	0.256438	0.258196	0.357359	0.00185139	0.314975	0.00692908
5-Methoxyindole-3-Carbaldehyde	r	-0.153196	-0.0537832	-0.18492	0.247208	-0.229478	-.375*	0.267186	0.26133	-0.0555931
	p	0.418963	0.794137	0.492947	0.255449	0.222519	0.0409043	0.153478	0.170894	0.770452
2-{[(4,5-dimethoxy-2-nitrophenethyl)imino]methyl}phenol	r	-0.0850827	0.135855	-0.172488	-0.18752	-0.00272918	-.393*	0.121691	-0.0327593	-0.150034
	p	0.654855	0.50814	0.522952	0.391556	0.98858	0.0315047	0.521787	0.866033	0.42874
Phenylpyruvic acid	r	-0.217303	-0.0408612	-.690**	0.241239	-0.10894	-0.0993479	.503**	-0.109694	-.413*
	p	0.24871	0.842898	0.00309821	0.267473	0.566616	0.601444	0.00460903	0.571087	0.0232132
3,3-Dimethylglutaric acid	r	-0.310163	-0.117694	-.634**	0.349175	-0.178534	-.429*	.428*	-0.0297812	-.399*
	p	0.0953015	0.566911	0.00835274	0.102454	0.345205	0.0180689	0.0182256	0.878118	0.029157
2-Amino-1,3,4-octadecanetriol	r	0.223902	-0.0523862	0.00155395	0.174587	0.149195	.401*	-0.139488	-0.0550953	0.0618446
	p	0.234273	0.799376	0.995443	0.425598	0.431358	0.0282127	0.462248	0.776516	0.745443
Salicylic acid	r	-0.308513	-0.107566	-0.430444	0.0129324	-0.28247	-.427*	.365*	0.0677523	-0.121233
	p	0.0971687	0.600954	0.0960483	0.953299	0.130432	0.0186393	0.0475815	0.726932	0.523365
Boc-beta-cyano-L-alanine	r	-0.227908	-0.23923	-.597*	0.303911	-0.159429	-0.343824	.365*	-0.029533	-0.260551
	p	0.225787	0.239182	0.0146811	0.158589	0.400052	0.0628352	0.0472908	0.879126	0.164343
D-(-)-Ribose	r	-0.247706	-0.208497	-.508*	0.23527	-0.194454	-0.283885	.384*	-0.0384674	-.399*
	p	0.186912	0.306718	0.0444675	0.279851	0.303159	0.128434	0.0363008	0.842956	0.0288623
L-Phenylalanine	r	-.397*	-0.081024	-0.466185	0.349175	-0.189223	-.405*	.365*	0.147665	-0.254076
	p	0.0298859	0.693971	0.0687414	0.102454	0.316603	0.0265298	0.0472908	0.444612	0.175463
5-Hydroxyindole-3-acetic acid	r	-0.311341	-0.137252	-0.447537	0.178069	-0.0438943	-0.314562	0.280979	0.181169	-0.221256
	p	0.0939845	0.503747	0.0821692	0.416279	0.817848	0.0904548	0.132561	0.346948	0.239991
4-Phenylbutyric acid	r	-0.169458	-0.119441	-0.330991	-0.0955008	0.033205	-0.350196	0.107453	-0.122599	-.367*
	p	0.370669	0.56113	0.210484	0.664683	0.861715	0.0578055	0.571955	0.526359	0.0458744
Panthenol	r	-.490**	-0.344003	-.564*	0.337237	-0.117127	-0.211675	0.306785	0.142205	-0.177496
	p	0.00595762	0.0852916	0.0228459	0.11557	0.537631	0.261476	0.0991537	0.461812	0.348061
Capric acid	r	0.0575074	0.0373688	-0.271941	0.242234	0.057995	0.258399	-0.0304783	-0.175213	-0.100023
	p	0.762769	0.856182	0.308252	0.265444	0.760815	0.167982	0.872976	0.363294	0.598964
3-(2-Naphthyl)-D-Alanine	r	-0.0544435	0.189289	0.105669	-0.14922	0.129408	-0.305359	0.0647386	-0.0697377	0.0388482
	p	0.775077	0.354379	0.69692	0.496792	0.49552	0.100815	0.733949	0.719245	0.838498
Acetylcarnitine	r	-0.164745	-.412*	-0.355854	0.189012	-0.118037	-0.19256	0.268966	0.0347448	-0.339587
	p	0.384318	0.0362665	0.17614	0.387729	0.534454	0.307984	0.150653	0.857993	0.066365
1-(4-hydroxyphenyl)propane-1,2-diol	r	-0.31959	-0.0653081	-0.416458	.475*	-0.0102344	-0.22725	0.356174	-0.0652705	-0.315921
	p	0.0851481	0.751268	0.108582	0.0219906	0.957194	0.227168	0.0533794	0.736577	0.088997
4-Aminoindole	r	0.156967	0.284282	0.301466	-0.072123	0.254496	-0.00755139	-0.296552	-0.0675041	0.116991
	p	0.407464	0.159277	0.256502	0.743648	0.174727	0.968409	0.111543	0.727894	0.538106
β-Muricholic acid	r	-.414*	-0.220371	.637**	0.374542	-0.134639	-0.344768	0.348165	0.051869	-0.239117
	p	0.0230799	0.279349	0.00794398	0.0782702	0.478104	0.0620692	0.0593732	0.789303	0.203158
3-amino-2-phenyl-2H-pyrazolo[4,3-c]pyridine-4,6-diol	r	-0.203633	0.155412	-0.334099	0.0880398	-0.194681	-.415*	.416*	0.0243213	-0.291585
	p	0.28045	0.44839	0.205973	0.689558	0.302583	0.0224672	0.0223003	0.90034	0.117957
N-Acetyl-DL-phenylalanine	r	-0.257841	-0.100232	-0.449091	0.146733	-0.0523092	-0.263827	.376*	0.0148906	-0.257872
	p	0.168935	0.626131	0.0809834	0.504074	0.783683	0.158912	0.0404706	0.93889	0.168882
Hypoxanthine	r	-0.229323	-0.307682	-0.42112	0.13778	0.0554933	-0.240229	0.268966	-0.118877	-.374*
	p	0.222842	0.126244	0.104283	0.530711	0.770854	0.201003	0.150653	0.539086	0.0419002
Testosterone sulfate	r	-0.319826	-0.0813732	.682**	.417*	-0.221291	-.420*	.392*	-0.00868619	-0.195581
	p	0.0849053	0.692715	0.00359954	0.0478567	0.239916	0.0209923	0.0320573	0.964331	0.300311
(5S)-5-hydroxy-1,7-diphenylheptan-3-one	r	-0.0737697	-0.136204	0.031079	0.185033	-0.186949	-0.275862	0.179088	0.328834	-0.0189776
	p	0.69845	0.50704	0.909033	0.39798	0.322562	0.140062	0.343685	0.0815534	0.920712
(3R)-4,4-Dimethyl-2-oxotetrahydro-3-furanyl beta-D-glucopyranoside	r	-0.0523223	0.0185098	0.0341869	-0.0402894	-0.0836948	-.386*	0.0718576	0.202016	0.0477788
	p	0.78363	0.928488	0.899977	0.855175	0.660148	0.0349804	0.705917	0.293295	0.802032
Pentadecanoic acid	r	0.203633	0.0342256	0.220661	-0.324802	.388*	0.214743	-0.0976641	-0.0245695	-0.127261
	p	0.28045	0.868171	0.411509	0.13049	0.0341201	0.254465	0.607652	0.899328	0.50276
Guanidineacetic acid	r	-0.303092	0.0628634	-0.458415	0.077097	-0.044804	-0.342172	0.332592	-0.0699859	-.441*
	p	0.103499	0.760306	0.074126	0.726604	0.814137	0.0641934	0.0725278	0.718286	0.0147274
Cyclohexanecarboxylic acid	r	-0.216595	-0.0359718	-.656**	.499*	0.00932469	-0.311967	0.187987	-0.276717	-0.338917
	p	0.25029	0.861507	0.00581236	0.0152619	0.960996	0.0932911	0.319834	0.146176	0.0669368
Dulcitol	r	-.377*	-0.130965	-.609*	0.295456	-0.195136	-0.255803	.439*	0.0568325	-0.316144
	p	0.0399542	0.523663	0.0122562	0.171086	0.301433	0.172447	0.0152426	0.769655	0.0887591
D-Panthenol	r	-.443*	-0.324445	-0.461523	0.166132	-0.145101	-0.184301	0.212903	0.0369784	-0.196474
	p	0.0143122	0.105861	0.0719367	0.448693	0.444245	0.329585	0.258654	0.848964	0.298066
8,15-Dihete	r	-0.0872038	-0.0160651	-.671**	-0.0203934	-0.142827	-0.249432	0.313904	-0.147417	-0.228401
	p	0.646799	0.937914	0.00440904	0.926413	0.451494	0.18376	0.0911676	0.445387	0.224759
gamma-Glutamylleucine	r	-0.151546	-0.235039	-.678**	0.30988	-0.125315	-0.143476	.377*	-0.0161315	-0.102925
	p	0.42405	0.247759	0.00393037	0.150162	0.509369	0.449417	0.0402152	0.933808	0.588348
N-lactoyl-phenylalanine	r	-0.0600999	-0.00663558	-.656**	0.32331	-0.0604968	-0.187369	0.249388	-0.0397083	-0.113642
	p	0.752398	0.974336	0.00581236	0.132369	0.750814	0.321456	0.183839	0.837955	0.549882
Cyclamic acid	r	-.505**	-0.162746	-.721**	.417*	-0.280195	-0.357747	.410*	0.144935	-.365*
	p	0.00446013	0.426991	0.00162217	0.0478567	0.13369	0.0522601	0.0246022	0.453169	0.0474581
Cuminaldehyde	r	0.214003	-0.0331779	-0.116546	0.134795	0.198093	0.278221	-0.20356	-0.264557	0.0640772
	p	0.256144	0.872173	0.667313	0.539735	0.294022	0.136566	0.280627	0.165482	0.736571
Prostaglandin D2	r	-.400*	-0.0876596	-0.456861	.437*	0.110304	-.365*	0.149722	0.165782	-0.273724
	p	0.0285307	0.670242	0.0752385	0.0369604	0.561736	0.0474513	0.429714	0.390085	0.143286
N'1-[1-(2-hydroxyphenyl)ethylidene]-3-methoxybenzene-1-carbohydrazide	r	-0.356122	0.0921997	-.650**	0.36161	-0.146011	-.629**	.402*	0.0121607	-0.303195
	p	0.0534166	0.65418	0.00646471	0.0899931	0.441363	0.000197461	0.027844	0.950078	0.103377
Deoxycholic acid	r	-0.300028	-0.284282	-.643**	.504*	-0.0768718	-0.225598	0.31079	0.0203505	-0.172584
	p	0.107211	0.159277	0.00717409	0.0141207	0.686395	0.230655	0.0945991	0.91655	0.361776
Hydroquinone	r	-.441*	-0.167985	-.550*	0.315849	-0.151697	-.471**	0.338376	0.0761903	-0.222819
	p	0.0147226	0.412053	0.0272609	0.142057	0.423584	0.00864778	0.0674016	0.694451	0.236602
Myristic acid	r	0.245821	0.0558786	0.124316	-0.0179064	0.0163751	.411*	-0.140823	-0.184395	0.141104
	p	0.190398	0.786295	0.64644	0.935368	0.931558	0.0242047	0.457932	0.338282	0.457027
Palmitoyl ethanolamide	r	0.0228615	-0.057974	-0.222215	0.279041	-0.0425297	0.203415	-0.025139	-0.175461	-0.0562629
	p	0.904552	0.778474	0.408138	0.197259	0.823421	0.280975	0.895093	0.362604	0.767761
Indoxylsulfuric acid	r	-0.346694	0.031781	-.577*	0.406376	-0.2222	-.450*	.397*	0.0637815	-0.257872
	p	0.0605288	0.877515	0.0194035	0.0543292	0.23794	0.0125356	0.0297903	0.742382	0.168882
Dithranol	r	-0.153667	-0.198718	-0.346531	-0.183043	0.12577	-0.109731	0.282759	0.000992707	-0.339587
	p	0.417516	0.330461	0.188552	0.403162	0.507821	0.563783	0.130022	0.995922	0.066365
